# Supplementary material for: The Migration and the Fate of Dental Pulp Stem Cells
Source: Biology (Basel). 2023 May 19;12(5):742. doi: 10.3390/biology12050742 (PMC10215322; doi:10.3390/biology12050742)
Supplement: Supplementary file 1 [file biology-12-00742-s001.zip]

Archive with 1 entries (1 files):
- biology-2369685-supplementary.mp4
